# Supplementary material for: The Effect of MoS2 and Si3N4 in Surface Plasmon Resonance Biosensors for HIV DNA Hybridization Detection: A Numerical Study
Source: Micromachines (Basel). 2025 Feb 28;16(3):295. doi: 10.3390/mi16030295 (PMC11946481; doi:10.3390/mi16030295)
Supplement: Supplementary file 1 [file micromachines-16-00295-s001.zip]

Archive with 1 entries (1 files):
- micromachines-3499210-supplementary.pdf
